# Supplementary material for: Unique Gut Microbiome Signatures among Adult Patients with Moderate to Severe Atopic Dermatitis in Southern Chinese
Source: Int J Mol Sci. 2023 Aug 16;24(16):12856. doi: 10.3390/ijms241612856 (PMC10454836; doi:10.3390/ijms241612856)
Supplement: Supplementary file 1 [file ijms-24-12856-s001.zip]

Archive with 8 entries (8 files):
- FigureS1.jpg
- FigureS2.jpg
- FigureS3.jpg
- FigureS4.jpg
- FigureS5.jpg
- FigureS6.jpg
- Supplementary_Figures_Legends.pdf
- Supplementary_Tables.pdf
